# Supplementary material for: Validation of Diets with Tomato Pomace in Complete Cycle Breeding of Tenebrio molitor (L.) (Coleoptera: Tenebrionidae)
Source: Insects. 2024 Apr 18;15(4):287. doi: 10.3390/insects15040287 (PMC11050266; doi:10.3390/insects15040287)
Supplement: Supplementary file 1 [file insects-15-00287-s001.zip]

Archive with 1 entries (1 files):
- insects-2927785-supplementary.pdf
